# Supplementary material for: An investigation into the associations between psychological skills, anaerobic fitness, and aerobic fitness in elite Iranian taekwondo athletes
Source: PLoS One. 2023 Jul 7;18(7):e0288227. doi: 10.1371/journal.pone.0288227 (PMC10328248; doi:10.1371/journal.pone.0288227)
Supplement: S1 Dataset — (XLSX) [file pone.0288227.s001.xlsx]

## Sheet: database SPSS
Subjects	Anthropometry				SEIQ subscales							Sports success subscales							Mental toughness subscales				Mindfulness subscales				Wingate test		Bruce test
	Weight (kg)	Height (cm)	BMI (kg/m2)	Fat%	Evaluation of Others` Feelings	Evaluation of Own Feelings	Self-Regulation	Social Skills	Employing Emotions	Optimism	Emotional entlligence	Flow state	Attention	Technique	Sensitivity to error	Commitment	Achievement	Sport success	Confidence	Control	Constancy	Mental toughness	Awareness	Non judgment	Refocusing	Mindfulness	PP (w)	RPP (w/kg)	VO2peak (L/min)	VO2peak (ml/kg/min)	HR-MAX (bpm)
1	60	179	18.7	7.5	19	20	22	17	32	16	126	29	29	24	30	30	30	202	18	10	19	47	25	17	19	61	560	10.2	3.1	59	201
2	63	182	19	9	15	6	7	7	10	5	50	29	28	23	30	29	29	197	16	8	14	38	13	14	18	45	570	11	3.5	61.3	204
3	62	180	19.1	10.7	25	21	18	20	32	14	130	24	28	18	26	25	25	171	7	7	11	25	16	17	12	45	575	12	3.6	60.4	204
4	60	180	18.5	8	18	19	20	20	31	16	124	30	25	23	28	29	30	195	16	12	16	44	17	23	25	65	580	13	3.7	60	203
5	63	181	19.2	8	21	19	20	20	31	16	127	30	22	24	27	29	30	192	16	11	15	42	17	19	25	61	566	12.6	3.2	59.9	201
6	63	183	18.8	7	22	20	20	22	27	17	128	19	21	19	24	22	23	151	15	13	9	37	27	15	25	67	570	12.3	3.5	61	204
7	60	183	17.9	10	23	21	20	19	29	18	130	18	21	19	23	22	22	147	15	11	8	34	24	15	23	62	578	11.8	3.7	58.7	199
8	60	183	17.9	10	23	21	20	19	29	18	130	18	21	19	23	22	22	147	15	11	8	34	24	15	23	62	578	11.8	3.7	58.7	199
9	60	179	18.7	7.5	19	20	22	17	32	16	126	29	29	24	30	30	30	202	18	10	19	47	25	17	19	61	560	10.2	3.1	59	201
10	64	179	20	11	21	23	15	20	30	17	128	28	30	25	28	32	33	200	18	12	13	46	23	19	20	59	584	13.5	3.9	32	200
